# Supplementary material for: Exploring autoantibody signatures in brain tissue from patients with severe mental illness
Source: Transl Psychiatry. 2020 Nov 18;10:401. doi: 10.1038/s41398-020-01079-8 (PMC7676257; doi:10.1038/s41398-020-01079-8)
Supplement: Supplementary file 6 — Supplementary Table 2 [file 41398_2020_1079_MOESM6_ESM.xlsx]

## Sheet: Blad1
Life-style and psychiatric characteristics	Controls (n=121)	Psychiatric patients (n=395)
Gender M:F	32:80	88:309
BMI (median (range))	22.2 (16.9-37.7)	22.3 (14.5-46.5)
Smoker a	2	100
Any psychiatric medication	8	254
Any anxiety disorder (DSM IV)	0	246
MDD	0	175
Bipolar disorder	0	59
Alchohol or Substance abuse	0	11
Anorexia	0	10
Bulimia nervosa	0	27
ADHD	0	55
Autism Spectra	0	33
